# Supplementary material for: Circulating Aggrecan, Biglycan, and Decorin as Biomarkers of Osteoarticular Alterations in Juvenile Idiopathic Arthritis—A Preliminary Study
Source: Int J Mol Sci. 2025 Dec 18;26(24):12168. doi: 10.3390/ijms262412168 (PMC12733554; doi:10.3390/ijms262412168)
Supplement: Supplementary file 1 [file ijms-26-12168-s001.zip]

Archive with 1 entries (1 files):
- ijms-4008237-supplementary.pdf
